# Supplementary material for: Grinding Deformation Behavior of a Lamellar γ-TiAl Alloy
Source: Materials (Basel). 2025 Jul 1;18(13):3114. doi: 10.3390/ma18133114 (PMC12251003; doi:10.3390/ma18133114)
Supplement: Supplementary file 1 [file materials-18-03114-s001.zip]

Archive with 1 entries (1 files):
- materials-3668994-supplementary.pdf
